# Supplementary material for: Do Poor Diet and Lifestyle Behaviors Modify the Genetic Susceptibility to Impulsivity in the General Population?
Source: Nutrients. 2023 Mar 27;15(7):1625. doi: 10.3390/nu15071625 (PMC10096670; doi:10.3390/nu15071625)
Supplement: Supplementary file 1 [file nutrients-15-01625-s001.zip]

Archive with 1 entries (1 files):
- nutrients-2274179 - supplementary.pdf
